# Supplementary material for: Genome-Wide Screen for Mycobacterium tuberculosis Genes That Regulate Host Immunity
Source: PLoS One. 2010 Dec 10;5(12):e15120. doi: 10.1371/journal.pone.0015120 (PMC3000826; doi:10.1371/journal.pone.0015120)
Supplement: Table S1 — Mutants from the Primary Screen that Dysregulated One IR Clone with |SR| > 3.5 (Quadrant I in Figure 2B ). Values represent the SR of the response induced by each mutant (rows) in each of the twelve IR clones (columns) in the primary screen. SR > 3.5 in red; SR < -3.5 in blue. Mutants marked by an asterisk were not evaluated in follow-up studies. (XLS) [file pone.0015120.s006.xls]

## Sheet: Sheet1
Mutant	IL-12	GM-CSF	Delta4	TNFa	COX2	CD40	GITRL	iNOS	RANTES	IL-10	MCP1	IL-6	SR
102-D10	-0.352	-0.435	0.064	0.12	-1.954	8.949	0	0	0	0	0	0	8.949
143-D10*	1.393	1.942	-0.297	0.24	0.809	8.799	0	0	0	0	0	0	8.799
158-G08*	0.241	0.968	1.056	-0.365	0.452	-0.616	0.569	1.072	7.798	0	0	0.628	7.798
79-E10	1.224	0.274	0.34	0.417	0.735	1.134	1.842	6.816	-0.502	-0.464	1.057	1.184	6.816
20-E05*	1.302	6.648	1.923	1.288	-0.714	0.13	0.67	1.135	-0.18	-0.042	0.187	0.007	6.648
167-E05*	1.519	0.434	0.444	0.584	-0.938	0.493	0.36	0.603	6.62	0.35	-0.934	1.066	6.62
157-G04*	1.29	6.471	1.462	1.228	0.179	0.862	-0.09	-0.893	-0.272	0	0	0	6.471
138-E10	-0.934	0	0	0.187	-0.366	-0.224	6.328	-0.413	0.241	-1.112	-0.943	-0.936	6.328
93-C11	-1.016	6.119	0.024	-1.344	0.665	1.745	0	0	0	0	0	0	6.119
126-C08*	0.375	-0.023	0.786	0.503	5.961	-1.199	-0.503	0.743	-1.63	0.515	-0.408	-0.624	5.961
166-E04	-1.471	-0.754	-1.414	0.575	0.202	0.536	5.739	-1.269	0.574	-0.626	-1.24	1.388	5.739
159-D06*	-1.158	0.303	0.909	-1.833	-0.83	-1.442	-0.004	-0.699	-0.18	5.691	-0.841	-0.174	5.691
124-G08*	-1.269	-1.73	5.582	-0.881	-0.022	0.106	-0.522	-0.218	0.775	-0.477	0.585	-0.394	5.582
134-C09	0.678	-0.563	-0.037	-0.207	-0.017	-0.222	-0.138	-1.223	0.319	0.6	1.295	5.449	5.449
19-G07*	-0.064	0.378	-1.816	5.326	0.121	0.188	0.486	-0.63	0.367	-0.205	-0.917	1.566	5.326
95-G06	0.785	5.281	0.066	1.187	0.185	0.049	0	0	0	0	0	0	5.281
03-F11*	-0.062	-0.663	0.52	-0.812	-0.495	0.212	-0.357	-0.659	-0.209	1.712	5.248	0.66	5.248
137-E03*	1.092	-0.647	1.093	0.137	-1.515	-1.056	5.222	-0.127	-0.281	-0.153	-0.465	0.738	5.222
159-D08*	-0.038	-1.015	-1.034	-0.972	-0.914	-0.546	1.336	-0.344	5.162	0	0	-0.222	5.162
84-B08	1.002	0.995	0.386	-1.37	0.852	0.306	4.837	0.795	0.056	-1.425	0.643	0.001	4.837
17-B02*	1.163	-0.047	-1.033	0.47	-0.49	-0.419	1.101	-0.071	0.688	4.835	1.821	-1.418	4.835
167-B11*	0.259	0.625	0.347	-0.478	4.756	1.281	-0.213	-0.011	0.807	-0.037	0	-0.853	4.756
122-B03*	0.938	-0.54	0.792	0	0.291	0.453	1.183	-0.588	-0.15	4.751	1.779	0.812	4.751
140-B09*	0.513	4.704	0.055	-1.098	-0.222	0.619	-0.584	0.398	1.355	-0.465	-0.023	-0.385	4.704
139-E06*	-0.307	4.697	-0.375	0.334	0.493	0.122	0.021	0.86	0.489	0.22	0.296	0.76	4.697
33-F09	0.497	0.106	0.103	-0.878	-0.966	0.382	4.592	0.185	0.226	-0.113	-0.683	-0.716	4.592
159-B11*	1.047	0.821	0.638	1.504	-0.053	4.591	1.175	-0.596	-0.446	-0.534	0.316	-0.513	4.591
81-C05*	-0.373	-0.941	1.144	-0.035	0.885	0.855	1.121	1.508	-0.81	0.243	4.456	0.7	4.456
16-G05*	-1.368	-1.566	-0.1	-1.024	1.393	-1.337	-0.589	4.425	-0.706	-0.876	-1.318	-1.309	4.425
116-B09	-0.362	1.39	0.746	0.28	0.613	-0.279	1.382	-1.743	0.809	0.496	1.417	4.382	4.382
24-G02*	-1.018	0.328	-0.683	-0.622	0.356	-0.981	4.336	0.024	0.26	-0.529	1.128	1.1	4.336
52-E06*	1.548	0.888	1.353	4.303	-0.873	0.814	-1.5	0.166	-0.841	-1.19	-0.573	0.282	4.303
87-D02*	0.583	-0.366	0.8	0.266	0.273	-0.246	0.318	-0.188	1.586	1.809	4.288	-0.304	4.288
160-D04*	1.352	1.258	0.975	-0.116	1.655	-0.054	0	0	0	1.422	4.187	0.386	4.187
125-D07*	1.276	1.064	-0.018	-1.227	4.103	0.343	0	-0.129	0	-0.611	-0.517	1.223	4.103
52-F04*	0.663	-0.599	0.166	0.838	0.477	4.056	-0.918	0.706	-0.584	-0.14	0.141	0.357	4.056
07-B11*	-0.116	0.909	1.895	-0.411	0.1	0.162	0.237	-0.006	1.234	4.021	-1.177	-1.111	4.021
157-E06*	-0.654	4.005	1.376	0.699	-0.747	-0.657	-0.139	-0.994	0.738	0	0	0	4.005
96-G02	0	0	-0.011	-1.418	0.224	1.271	1.926	4.004	-0.763	-0.282	-0.425	0.809	4.004
12-G02*	-0.271	4.002	-0.17	-0.028	0.37	-0.268	0.322	0.242	0.663	-1.512	-1.48	1.063	4.002
90-C06	-0.432	1.53	-0.675	0.151	0.718	-1.258	0	0.166	0	1.094	3.981	1.451	3.981
09-D06*	3.976	-0.925	1.378	0.132	0.524	0.472	-0.169	1.974	0.807	-1.75	-0.02	-0.648	3.976
16-E11*	0.215	0.103	-0.903	-0.379	0	-0.316	3.939	-1.882	0.312	0.839	0.58	-0.429	3.939
86-E03	-0.053	-0.439	-0.7	0.122	3.93	0.141	-0.173	1.355	-0.26	-0.743	0	1.101	3.93
130-D05	-0.896	-0.837	1.512	-1.191	-1.174	-0.235	-1.761	-0.985	-1.565	3.924	0.286	0.798	3.924
117-D03	-0.291	3.923	-0.437	-1.174	-0.272	-0.729	-0.717	1.132	0.978	0.717	0	0	3.923
135-C02	-0.474	-0.511	-1.655	-0.323	1.367	0.826	1.81	0.239	-1.506	0.313	3.922	0.173	3.922
84-C11	0.198	-0.935	0.253	-0.071	0.051	0.523	0	-0.205	-1.111	0.036	3.908	-0.364	3.908
40-B08	-0.242	-0.78	1.207	1.779	1.397	0.506	0.45	1.398	-0.432	1.788	3.886	0.463	3.886
36-B06*	0.079	-1.104	1.052	1.571	-0.707	-0.672	0.383	-0.502	3.88	0.416	1.019	0.775	3.88
163-G09*	0.894	1.982	3.773	0.146	-0.375	-1.351	-0.847	0.006	-0.025	0.514	-0.136	1.02	3.773
19-C11*	1.881	-0.863	1.038	0.082	0.629	-0.206	1.422	3.766	0.089	-0.142	0.159	-0.401	3.766
93-E03	3.759	0.345	0.443	-0.875	-0.552	-0.702	0	0	0	0	0	0	3.759
120-C09	-1.145	0.253	0.468	-0.993	-0.336	0.121	0.1	-0.48	-1.259	-0.471	3.75	-0.773	3.75
35-G06	-0.163	0.595	-0.43	0.389	-0.73	0.186	0.612	1.346	-0.014	0.523	3.721	0.499	3.721
88-D04*	0.733	-0.082	-0.672	-1.231	-0.75	-0.633	3.716	0.433	0.385	1.968	1.255	-1.312	3.716
38-D02*	-1.558	-1.423	0.458	0	0	0	0.433	0.168	1.098	1.777	3.702	0.559	3.702
31-C02	3.681	0.586	1.662	0.287	-0.024	0.176	0.433	-0.321	0.961	-0.525	0.569	0.524	3.681
126-C04*	-0.081	0.521	0.847	0.183	0.308	-0.653	3.68	0.054	-1.234	-0.474	-0.779	-0.396	3.68
05-D04	-0.684	-0.224	-0.739	1.812	1.896	3.673	-0.035	0.873	-0.263	0.183	0.375	-0.242	3.673
88-B09*	-0.828	0.36	-0.756	1.298	0.461	1.291	-1.795	-0.011	-1.298	3.668	1.807	-1.222	3.668
97-E09	0	0	0	0	0	0	3.664	-1.141	-0.405	0	0	0	3.664
120-G07	-1.129	-1.345	-0.456	0.294	-1.426	-0.922	-0.182	-0.752	-0.691	-0.154	0.094	3.663	3.663
04-G07	0.03	0.616	-0.644	-0.208	0.172	3.649	-0.968	0.28	1.965	0.581	0.12	0.392	3.649
160-F05*	-1.127	0.711	-0.938	-1.193	-1.307	-1.676	0	0	0	3.634	1.336	-0.662	3.634
04-B10*	-0.441	0.177	0.312	0.45	3.63	-0.094	-0.698	-0.548	0.668	-1.39	-0.733	-1.144	3.63
35-D11	0.592	0.763	1.101	0.858	0.978	1.493	0.648	1.521	1.143	1.812	3.626	0.456	3.626
17-F09	0.676	3.625	0.152	-0.687	-0.198	-0.916	-0.886	1.089	0.052	0.02	-0.042	-0.836	3.625
37-E11*	-0.953	-0.557	-1.205	-0.911	-1.156	-1.447	-0.795	-0.181	0.507	1.396	3.622	0.371	3.622
85-E05	0.189	3.601	-1.373	1.811	0.221	-0.292	0.613	-0.099	-0.821	-1.677	0.264	-0.46	3.601
132-B07	0.118	-0.679	1.956	1.174	0.57	1.11	1.849	-0.2	1.403	-0.744	3.6	0.454	3.6
165-D11	-0.632	0.222	0.577	3.569	0.127	0.621	-1.284	0.683	-0.653	0.309	0.842	0.892	3.569
40-F11	0.283	0.737	0.062	1.103	0.466	0.62	3.564	0.123	-0.365	-0.385	1.482	0.649	3.564
04-C07	0.364	0.742	3.526	-0.504	0.787	0.984	-0.221	0.922	0.364	-0.23	-0.151	0.439	3.526
09-C05*	0.083	-0.009	-0.553	0.05	-0.09	1.059	0.636	0.498	-0.877	-1.11	-0.372	3.524	3.524
128-E03*	-0.132	-1.438	-0.319	-0.189	-1.448	0.303	3.523	0.125	-0.583	-0.766	0.111	-0.417	3.523
167-B04*	0	0	-0.9	0.88	0.374	-0.304	-0.262	-1.159	-1.04	1.041	0.62	3.522	3.522
122-D05*	0.661	0	1.094	1.001	0.646	0.952	-0.806	-0.446	0.006	-0.702	0.033	3.521	3.521
161-F09*	0.686	0.032	1.797	0	0.235	-0.537	1.231	0.139	-0.603	1.345	1.507	3.52	3.52
16-B11*	0.227	3.519	0.999	-0.549	-0.913	-1.849	1.331	0.251	0.092	0.976	0.048	1.593	3.519
165-D08	-0.66	-3.517	1.692	-0.091	-0.951	-1.562	0.383	0.955	1.659	1.394	-0.082	-0.122	-3.517
23-E08	-1.631	-0.628	-0.946	-3.639	-0.413	0.532	-0.762	-1.24	0.551	-0.314	-0.996	-1.296	-3.639
113-G08	0.202	0.38	0.688	-1.569	-0.463	-3.652	1.474	0.702	-1.592	-0.264	-0.244	0.437	-3.652
134-C07	-0.613	-1.844	-1.397	0.562	0.577	0.092	0.263	-0.49	-3.667	0.461	-0.918	-1.5	-3.667
162-C09*	0.117	-0.874	-0.147	-0.474	-0.624	-1.439	-3.68	-1.323	-0.22	-0.991	0.181	1.074	-3.68
137-G11	0.856	1.934	0.584	1.176	1.289	1.614	-0.08	0	0	-0.184	-1.949	-3.686	-3.686
08-E08*	1.307	-1.06	-0.182	-1.442	-1.328	-3.702	-0.334	-0.08	-0.208	0.133	0.505	0.801	-3.702
138-C03	0.672	-0.027	0.927	0.594	-0.079	-0.556	-0.056	0.612	-0.041	-3.718	0.814	-0.495	-3.718
160-F02*	-1.212	-3.748	-0.169	-1.141	-1.183	-1.099				-0.438	-0.438	-1.676	-3.748
38-F06*	0	0	-0.145	0	0	0	-0.154	1.197	-3.883	-0.784	0.9	1.58	-3.883
37-D05*	0	-3.908	-1.121	0.636	1.514	0.317	0	-0.002	-1.176	0.242	0.061	1.451	-3.908
115-B10	-0.938	1.856	0.569	0.368	0	0.091	1.02	0.831	0.47	1.363	-3.973	0.649	-3.973
113-B10	-1.399	-4.073	-1.976	-1.75	0.442	-0.085	-1.456	-0.953	0.614	-1.546	0.585	0.555	-4.073
35-D09	-0.377	-1.097	0.139	-0.765	-1.511	-4.321	-0.431	-0.036	-0.495	0.374	-1.261	-1.004	-4.321
157-D03*	-0.988	-0.968	1.172	0	0	0	1.074	0.839	-4.458	0	0	0	-4.458
35-F05*	0.123	-0.512	-0.508	-0.4	0.549	-0.847	-0.184	-1.654	-1.287	-4.466	-0.672	0.407	-4.466
102-C07	-4.79	0	0.335	1.248	-0.04	-0.397	0	0	0	0	0	0	-4.79
137-C06	-0.065	-6.141	-1.747	-0.18	-0.509	-0.722	-0.116	-0.297	0.059	1.354	-0.343	0.068	-6.141
35-E04*	0.864	0.46	0.715	-7.173	1.244	0.534	0.568	-1.087	-1.59	-0.461	-0.4	1.397	-7.173
# of Hits	4	17	3	5	5	9	13	4	7	9	15	8
# of Neg	1	4	0	2	0	3	1	0	3	2	1	1
# of Pos	3	13	3	3	5	6	12	4	4	7	14	7
