# Supplementary material for: Genome-Wide Screen for Mycobacterium tuberculosis Genes That Regulate Host Immunity
Source: PLoS One. 2010 Dec 10;5(12):e15120. doi: 10.1371/journal.pone.0015120 (PMC3000826; doi:10.1371/journal.pone.0015120)
Supplement: Table S2 — Mutants from the Primary Screen that Dysregulated Two IR Clones with an Average |SR| > 3.5 (Quadrant I in Fig 2B ). Values represent the SR of the response induced by each mutant (rows) in each of the twelve IR clones (columns) in the primary screen. SR > 3.5 in red; 2.0 < SR < 3.5 in pink; -2.0 > SR > -3.5 in light blue; and SR < -3.5 in dark blue. The average |SR| (for all responses with |SR| > 2) is quantified for each mutant in the second column from the right. In the far right column, “+” denotes a mutant that induced hyperstimulatory responses, “–” denotes hypostimulatory, and “M” denotes mixed response across IR clones. Mutants marked by an asterisk were not evaluated in follow-up studies. (XLS) [file pone.0015120.s007.xls]

## Sheet: Sheet1
Mutant	IL-12	GM-CSF	Delta4	TNFa	COX2	CD40	GITRL	iNOS	RANTES	IL-10	MCP1	IL-6	Avg. SR	+/–
141-B10*	0.745	1.208	-1.315	2.347	1.478	16.347	0	0	0	0	0	0	9.347	+
128-E10*	0.938	-0.18	-1.235	0.628	-0.351	-0.825	-0.809	-0.289	0.027	-0.689	15.204	2.586	8.895	+
100-F02	-0.69	0.923	-0.508	-0.084	2.098	-0.59	-0.303	0.741	1.407	-0.271	14.787	0.386	8.4425	+
10-E08*	1.043	6.589	8.205	0	0	0	-1.024	0.793	0.604	-0.989	-0.5	-0.865	7.397	+
78-C02*	-1.009	0.309	-2.862	0.36	-0.331	-0.69	0	-0.023	11.634	0.111	-0.046	1.48	7.248	M
80-F03*	1.188	1.21	-1.038	3.481	0.505	1.079	0.564	1.343	10.852	-0.535	0.055	0.19	7.1665	+
132-E10	0.258	-1.293	-0.301	0.01	1.47	-1.324	1.252	1.097	-0.888	-5.882	-0.258	-7.595	6.7385	–
165-F06	0.879	-0.09	-2.902	1.165	-10.352	0	0	0	0	0.82	0	-1.964	6.627	–
78-D11*	-0.464	-0.297	1.695	3.65	1.281	7.875	0.201	-0.893	0.497	0.739	0.049	-0.105	5.7625	+
118-D11	0.357	-0.287	0.043	-0.699	-0.84	0.186	0.886	-0.68	0.057	0.112	8.343	2.568	5.4555	+
129-G07*	-1.433	-0.05	-2.542	-0.737	-0.828	-1.226	-0.501	-0.906	-0.099	0.113	7.792	0.524	5.167	M
127-G11*	1.969	7.958	1.405	-0.397	0.72	-0.741	0	0	2.037	1.041	0.725	-0.481	4.9975	+
78-E08*	1.249	7.506	-0.163	-0.577	-0.421	0	0.846	-0.121	0.584	-0.642	0.083	2.224	4.865	+
157-C06*	4.774	0.359	0.096	0.82	4.943	1.111	0.992	1.679	-0.108	0	0	0	4.8585	+
38-D05*	0.734	-0.302	-6.879	0	0	0	0.828	2.437	0.846	-0.497	-1.204	-0.349	4.658	M
26-B05	-0.649	-0.582	0.161	1.034	-0.396	1.285	1.512	0.64	0.685	6.296	2.763	-0.358	4.5295	+
139-C10*	2.089	0.637	0.94	1.366	1.552	1.147	6.855	0.326	-0.018	-1.409	0.415	0.321	4.472	+
33-E11*	-3.981	-0.783	-4.913	1.598	-0.433	0.588	0.853	-0.111	-0.828	1.285	0.952	1.218	4.447	–
162-B05*	1.614	6.662	-0.776	-1.913	0.963	-0.588	2.109	-0.375	0.037	-0.696	-0.061	0.096	4.3855	+
90-G04*	2.217	0	6.502	0	0	0	-0.258	0.301	0.563	-1.037	-0.065	0.706	4.3595	+
89-C06	-0.663	-1.367	4.709	0.456	-1.138	-0.632	-0.774	-0.194	0.485	-0.848	-3.791	-0.986	4.25	M
124-E05*	0.489	-2.104	-0.365	6.29	1.918	1.185	-0.643	-1.92	0.05	0.393	-0.927	-0.958	4.197	M
124-B03*	0.184	-0.356	-0.516	-0.595	-0.321	6.007	-1.354	0.834	-2.286	-0.489	0.47	0.467	4.1465	M
09-D09*	-0.665	0.398	-0.945	-0.794	-1.278	-0.647	-3.46	-4.774	0.199	0.535	-0.259	-1.39	4.117	–
33-E04*	-4.253	-1.323	-3.834	1.54	-0.177	0.302	-1.543	-0.742	-0.585	-0.472	1.131	-0.56	4.0435	–
38-G10*	-0.72	-0.526	-0.641	0	0	0	5.923	0.061	2.108	0.028	1.195	0.374	4.0155	+
161-D09*	-1.106	-0.394	-0.879	-0.171	5.713	0.301	0.103	0.611	0.212	-1.741	-2.202	-0.837	3.9575	M
163-D06*	0.564	0.418	0.49	2.264	1.486	1.712	0.218	-1.525	5.638	-0.032	1.921	0.815	3.951	+
135-G03	1.415	-0.702	-0.166	3.939	0.953	0.122	1.689	0.666	3.915	0.074	-1.26	0.223	3.927	+
33-E06*	-4.273	-1.44	-3.524	0.841	-0.597	-0.416	-1.481	1.135	1.114	0.839	1.281	-0.415	3.8985	–
138-E05*	-0.537	-0.501	-0.445	-0.569	-0.143	0.064	-0.043	2.881	4.798	0.572	-0.704	-0.686	3.8395	+
131-C02	3.77	0.565	1.493	-0.051	0.651	-0.764	3.891	0.647	0.793	0.308	-0.375	0.117	3.8305	+
78-E05*	1.157	-0.127	0.596	-0.155	4.997	0.663	0.668	2.572	-0.743	-0.732	0.576	-0.32	3.7845	+
127-G10*	-0.789	5.532	-0.616	-0.349	-0.195	0.095	-0.751	0.064	2.023	-0.405	-0.089	-0.501	3.7775	+
164-G11*	0.435	-0.913	1.244	-0.815	3.776	-0.914	-0.224	-0.688	1.198	0.318	0.319	3.757	3.7665	+
01-D04*	-0.982	-1.447	-0.599	-1.867	-0.641	-1.194	-0.419	-1.165	0.469	3.129	-1.936	-4.385	3.757	M
01-C11*	-3.961	-3.486	-0.638	0	0	0	-0.027	1.204	0.271	-0.025	-0.482	-0.137	3.7235	–
131-B08	-0.104	0.668	1.878	4.712	-0.421	0.964	-0.389	2.499	-0.904	-1.661	0.946	-0.878	3.6055	+
51-F08*	4.969	2.213	0.343	0	0	0	0.374	-0.086	-1.547	-0.641	-0.088	-0.516	3.591	+
140-E07*	0	-4.964	0	-0.104	1.464	-0.048	-1.244	2.161	0.579	-0.451	0.848	0.134	3.5625	M
139-G04*	0.514	4.125	-0.884	-0.929	0.364	1.15	0.381	-0.661	-0.435	0.413	2.994	-0.08	3.5595	+
83-C04*	-0.866	2.858	-4.159	-0.106	1.151	1.538	-0.041	-1.19	-0.994	-0.67	0.056	0.744	3.5085	M
121-G03	0.193	1.788	0.912	3.856	3.138	0.871	-0.661	0.155	-0.396	0.058	0.944	1.68	3.497	+
34-E07*	-1.157	-0.465	2.763	0.263	-0.001	0.234	-4.212	-1.384	-0.233	-0.054	-1.78	-0.479	3.4875	M
103-B02	-0.777	0.096	0.274	1.576	-0.411	1.55	0.712	2.807	4.153	0.935	1.472	-0.931	3.48	+
129-B05*	0.38	1.09	0.189	0.184	4.208	0.477	0.979	2.711	-0.501	1.513	-1.042	0.085	3.4595	+
# of Hits	9	11	12	8	8	3	6	8	10	3	8	6
# of Neg.	4	3	8	0	0		2	1	1	1	2	2
# of Pos.	5	8	4	8	8	3	4	7	9	2	6	4
