# Supplementary material for: Genome-Wide Screen for Mycobacterium tuberculosis Genes That Regulate Host Immunity
Source: PLoS One. 2010 Dec 10;5(12):e15120. doi: 10.1371/journal.pone.0015120 (PMC3000826; doi:10.1371/journal.pone.0015120)
Supplement: Table S3 — Mutants from the Primary Screen that Dysregulated >2 IR Clones with an Average |SR| > 3.5 (Quadrant II in Figure 2B ). Values represent the SR of the responses induced by each mutant in each of the twelve IR clones in the primary screen. SR > 3.5 in red; 2.0 < SR < 3.5 in pink; -2.0 > SR > -3.5 in light blue; and SR < -3.5 in dark blue. The average |SR| (for all responses with |SR| > 2) is quantified for each mutant. Second column from the right indicates the number of IR clones with an |SR| > 2.0. In the last column, “+” denotes hyperstimulatory responses, “–” denotes hypostimulatory responses and “M” denotes mixed responses across IR clones. Mutants marked by an asterisk were not evaluated in follow-up studies. (XLS) [file pone.0015120.s008.xls]

## Sheet: Sheet1
Mutant	IL-12	GmCSF	Delta4	TNFa	COX2	CD40	GITRL	iNOS	RANTES	IL-10	MCP1	IL-6	Avg. SR	# IR Lines	+/–
39-E05	6.718	6.274	1.199	0.708	2.109	1.123	4.951	3.249	2.405	0	0	0	4.28433	6	+
127-C06*	6.913	0.176	0.395	-1.186	4.831	2.3	3.103	2.811	0.524	1.882	-1.821	2.582	3.75667	6	+
137-E09	0.957	0.774	0.828	4.445	0.227	2.153	-4.212	-1.789	-3.801	-3.641	-0.491	0.521	3.6504	5	M
91-F11	3.841	11.072	1.902	0.339	0.272	-0.479	0	1.531	0.75	-2.141	0.338	2.946	5	4	M
130-E11	3.146	0	2.625	-0.352	-0.492	0	-0.508	-1.697	-0.672	-0.017	11.101	2.088	4.74	4	+
02-G06	3.073	1.884	-0.134	4.778	1.459	4.784	1.38	5.312	1.824	0.088	1.054	1.58	4.48675	4	+
37-G11*	-1.074	-0.096	-0.737	1.002	5.722	5.49	0	0	0	2.396	4.133	0.406	4.43525	4	+
106-F10	2.14	10.087	0.712	-0.351	1.667	0.54	0.504	-0.335	0.575	2.515	1.368	2.361	4.27575	4	+
20-C07*	5.366	1.592	2.068	1.505	-0.751	1.825	4.343	3.773	1.065	1.199	-0.485	1.335	3.8875	4	+
32-D03	3.91	3.625	1.058	0.431	0.638	1.081	3.765	0.417	0.062	3.113	-0.085	1.376	3.60325	4	+
130-G09*	-1.616	-1.285	-0.994	-2.543	-1.486	-1.74	-3.082	0.055	0.377	-3.051	-0.731	-5.437	3.52825	4	–
126-C11*	1.305	0.986	0.064	3.815	3.094	6.707	-0.931	0.585	-0.854	0.665	0.959	0	4.53867	3	+
83-B11*	3.105	7.145	1.359	0.264	-0.388	1.121	-0.194	0.673	2.327	0.23	0.427	0.827	4.19233	3	+
79-G11*	1.423	1.23	1.163	3.635	4.353	4.571	0	0	0.281	0.267	0	0.639	4.18633	3	+
159-G09*	1.078	0.831	0	-0.96	1.384	-1.303	2.186	3.908	6.006	0	-0.209	0.56	4.03333	3	+
09-G10*	-1.018	0.049	-0.138	-4.768	-2.914	-3.913	-0.209	0.561	-0.007	-1.086	0.939	-0.618	3.865	3	–
38-B11*	-1.176	-1.289	0.021	0	0	0	-0.291	-1.426	5.121	-2.94	-3.192	-1.145	3.751	3	M
31-D02	2.151	4.603	0.117	0.673	-0.139	-0.344	1.505	4.06	-1.142	-0.119	0.031	0.163	3.60467	3	+
83-E05*	-1.788	-0.083	0.597	2.807	3.937	4.036	1.694	0.803	0.695	0.179	1.652	1.177	3.59333	3	+
138-B11	2.428	3.73	1.608	4.399	1.603	1.643	-0.193	0.323	-0.178	-0.688	1.432	0.122	3.519	3	+
139-E05*	-3.598	-0.144	-4.526	-0.183	-0.272	-0.651	-0.245	2.375	0.195	-0.57	-0.367	-0.186	3.49967	3	M
14-F11	3.919	4.281	1.652	0.74	0.649	1.459	-0.119	0.175	0.218	-2.251	-1.834	0.058	3.48367	3	M
# Hits	13	8	3	8	7	8	7	7	5	8	3	5
# Neg	1	0	1	2	1	1	2	0	1	5	1	1
# Pos	12	8	2	6	6	7	5	7	4	3	2	4
