# Supplementary material for: Genome-Wide Screen for Mycobacterium tuberculosis Genes That Regulate Host Immunity
Source: PLoS One. 2010 Dec 10;5(12):e15120. doi: 10.1371/journal.pone.0015120 (PMC3000826; doi:10.1371/journal.pone.0015120)
Supplement: Table S4 — Mutants from the Primary Screen that Dysregulated >2 IR Clones with an Average 2.0 < |SR| < 3.5 (Quadrant III in Fig 2B ). Values represent the SR of the responses induced by each mutant in each of the twelve IR clones in the primary screen. SR > 3.5 in red; 2.0 < SR < 3.5 in pink; -2.0 > SR > -3.5 in light blue; and SR < -3.5 in dark blue. The average |SR| (for all responses with |SR| > 2) is quantified for each mutant. Second column from the right indicates the number of IR clones with an |SR| > 2.0. In the last column, “+” denotes hyperstimulatory responses, “–” denotes hypostimulatory responses and “M” denotes mixed responses across IR clones. Mutants marked by an asterisk were not evaluated in follow-up studies. (XLS) [file pone.0015120.s009.xls]

## Sheet: Sheet1
Mutant	IL-12	GmCSF	Delta4	TNFa	COX2	CD40	GITRL	iNOS	RANTES	IL-10	MCP1	IL-6	Avg. SR	# IR Lines	+/-
81-B06*	0.35	2.383	1.282	3.756	3.099	1.937	2.447	1.761	-2.002	1.754	3.204	4.585	3.068	7	M
25-B09*	2.312	2.111	2.951	4.936	2.791	3.622	1.919	0.771	2.351	0.994	1.473	1.415	3.01057	7	+
06-E05*	2.829	3.339	1.567	1.681	1.931	3.273	1.521	0.574	2.485	-0.762	2.213	3.298	2.90617	6	+
35-F03	3.903	3.817	2.407	1.013	-0.529	1.09	2.324	2.375	-0.66	2.118	0.491	1.395	2.824	6	+
111-F05*	3.49	0.862	-0.343	2.069	2.133	0.832	3.925	1.7	1.523	0.067	3.142	2.095	2.809	6	+
107-B07	-0.488	0.14	0.537	2.167	2.045	2.605	2.215	2.351	0.424	1.658	-0.779	4.161	2.59067	6	+
12-E10*	-0.472	-0.888	0.035	-2.694	-2.165	-2.359	0.297	-2.08	-2.696	0.249	-0.925	-2.206	2.36667	6	–
167-D11*	2.56	2.032	2.839	6.371	0.145	0.416	0.421	-0.19	0	-0.555	2.327	-0.683	3.2258	5	+
122-C07*	4.243	-0.846	-0.155	-2.503	-0.288	-1.098	3.24	2.291	-0.427	-0.888	-2.717	0.646	2.9988	5	M
06A-E02*	2.249	1.156	0.634	1.43	-0.388	-0.268	0.66	0.241	3.283	2.983	2.59	3.344	2.8898	5	+
42-D07	3.117	2.649	-1.389	-1.154	0.965	-0.111	0.6	1.694	-1.528	-3.298	-3.038	-2.075	2.8354	5	M
113-G02*	3.206	1.05	0.98	-1.382	0.71	1.534	2.252	1.563	1.45	2.02	2.433	4.101	2.8024	5	+
108-E05	2.589	2.766	0.753	3.426	2.33	2.658	0.051	0.796	1.229	-1.355	-0.008	1.809	2.7538	5	+
09-F03*	2.149	2.303	4.697	1.087	0.442	2.318	-0.248	0.896	0.198	0.241	1.828	-2.176	2.7286	5	M
83-D11*	2.635	0.412	2.333	3.125	0.579	1.338	1.09	1.032	2.053	3.194	1.073	1.517	2.668	5	+
06A-D08*	-2.032	-1.776	-2.27	-0.252	-1.245	-0.855	2.068	3.348	1.838	0.013	2.374	0.778	2.4184	5	M
02-G04	2.244	2.935	1.175	0.083	-1.467	-0.001	-0.292	1.954	2.053	0.718	2.599	2.094	2.385	5	+
126-G11*	2.09	2.765	2.268	1.298	0.503	0.073	0.064	-1.594	-0.137	2.169	0.558	2.096	2.2776	5	+
35-C07	2.383	2.047	0.315	0.78	0.838	0.639	2.285	2.112	1.497	0.477	0.924	2.188	2.203	5	+
121-B07	2.238	0.593	2.803	-1.157	-0.514	-0.352	-0.377	0.749	-0.492	6.354	1.964	2.263	3.4145	4	+
118-G09	0.051	1.331	2.015	3.516	2.019	1.629	1.678	1.076	5.466	0.646	0.484	0.474	3.254	4	+
119-G02*	4.319	3.14	0.841	1.001	-0.773	0.938	0.797	-0.421	2.64	0.843	0.598	2.679	3.1945	4	+
99-G06	0.334	1.334	1.689	3.592	3.361	2.305	2.575	1.692	-0.908	-1.089	0.645	1.482	2.95825	4	+
129-B06*	1.784	2.636	1.805	2.416	0.906	1.856	0.83	1.086	-0.744	3.275	-1.24	3.199	2.8815	4	+
32-E09	0.529	-0.667	-0.353	-3.398	-2.236	-2.696	-0.542	3.05	0.095	0.71	0.387	-1.194	2.845	4	M
13-G04	0.272	1.131	-0.504	3.377	2.535	1.625	1.511	2.997	0.972	2.398	1.256	1.424	2.82675	4	+
47-G08*	1.108	-0.624	2.796	2.232	2.675	0.382	-0.718	0.53	0.172	1.734	1.068	3.228	2.73275	4	+
08-G02*	0.727	3.495	2.65	-1.301	-2.324	-0.879	-1.376	-1.45	-0.751	2.416	-1.816	-1.52	2.72125	4	M
06A-B04	-0.219	0.969	3.142	-2.397	-0.471	-2.661	0.251	-0.234	2.397	1.185	1.671	0.542	2.64925	4	M
109-B06	-0.545	-1.601	0.184	2.822	-0.563	-0.033	1.47	2.984	2.124	-1.78	-2.548	0.084	2.6195	4	M
25-E09	-2.715	-2.691	-2.505	2.471	0.62	1.916	0.93	0.377	-0.113	0.615	-0.77	-0.669	2.5955	4	M
142-E05*	2.844	2.352	2.338	2.821	1.598	1.865	0	0	0	0	0	0	2.58875	4	+
119-D03	-0.926	3.13	2.412	-1.143	0.265	-0.703	-1.289	0.248	0.097	0.139	2.458	2.257	2.56425	4	+
161-B11*	2.792	-0.193	0.089	-0.1	0.042	1.444	0.428	2.345	0.129	0.514	2.918	2.12	2.54375	4	+
44-F08	-0.719	-1.049	-2.97	-2.211	-1.013	-2.894	1.152	-0.898	-0.483	-2.086	-1.614	-0.767	2.54025	4	–
33-E07*	-0.084	0.128	-0.442	0.796	-1.306	-2.003	-2.873	-3.148	-1.406	-1.173	2.079	-1.204	2.52575	4	M
31-D04*	-0.358	1.633	1.808	-1.324	1.287	-0.46	2.59	2.512	2.486	1.049	2.466	-0.197	2.5135	4	+
133-E03	2.843	1.73	1.77	0.875	-0.046	-2.105	1.203	-0.671	0.384	-0.357	2.408	2.65	2.5015	4	M
159-G11*	2.373	0	0.65	-0.189	-0.79	0.365	2.424	2.497	-2.677	0	0	0.371	2.49275	4	M
33-G03	0.858	-1.291	0.353	-2.207	2.961	2.031	0.292	0.034	0.27	-0.166	-0.883	2.545	2.436	4	M
23-B02*	0.748	0.262	1.759	-2.177	2.673	0.296	0.152	0.209	-0.509	2.738	2.103	1.698	2.42275	4	M
128-F08*	0.583	-1.418	-2.406	-2.144	-2.215	-2.893	-1.956	-0.793	-0.193	0.6	0.699	-0.141	2.4145	4	–
42-B02*	-0.367	-0.31	2.253	0.807	-0.649	1.51	0.77	1.103	2.701	2.204	2.453	0.264	2.40275	4	+
12-G10	-1.15	-1.181	2.305	-2.234	-0.637	-2.632	-1.056	0.291	0.031	2.437	-0.759	-0.72	2.402	4	M
112-B07	-2.024	-2.084	-2.819	-0.529	-0.599	0.809	-0.899	-0.809	-0.046	1.962	2.637	0.219	2.391	4	M
05-D06*	-0.282	0.654	-2.249	1.926	0.645	0.539	0.45	2.083	2.148	-0.718	3.053	0.657	2.38325	4	M
47-F11*	-0.545	-0.013	1.574	2.299	2.302	2.797	-1.462	-0.181	0.63	2.07	0.965	-0.281	2.367	4	+
40-E07	-0.92	-0.957	-1.986	-2.646	-0.927	-2.019	1.367	-0.635	-1.362	-0.483	-2.215	2.508	2.347	4	M
42-B07	0.176	-0.798	2.655	2.205	0.724	1.641	2.393	2.112	1.564	0.274	1.497	1.232	2.34125	4	+
04-D09*	-2.053	-0.928	-0.368	-0.104	2.177	-0.229	0.53	-3.035	-2.037	-0.026	-0.558	-0.349	2.3255	4	M
90-G11	0.139	2.089	-0.999	2.29	0.39	0	1.087	1.195	-1.822	2.026	0.286	2.85	2.31375	4	+
79-D06	2.167	0	0.38	-1.298	0.204	-0.465	0.522	-0.372	-0.07	-2.088	-2.318	2.604	2.29425	4	M
03-E06*	0.929	1.177	-0.458	-2.029	-0.16	-2.631	-1.592	-2.085	-1.59	-1.958	-1.029	-2.293	2.2595	4	–
96-D06	-2.455	-1.927	-1.441	-0.355	-2.123	-2.001	-0.968	-0.506	-0.198	-1.421	0.388	-2.324	2.22575	4	–
07-G07*	0.785	2.089	0.186	-0.247	-0.939	-0.663	2.287	2.234	2.142	-0.325	-0.942	0.017	2.188	4	+
133-F07	-0.047	-2.028	-2.093	-0.023	-1.686	-1.753	2.138	-0.663	-0.638	2.432	-1.715	-1.008	2.17275	4	M
02-F04*	-1.535	-2.092	-0.922	-1.282	-0.994	-0.402	-1.714	-2.256	-1.522	0.415	-2.157	-2.053	2.1395	4	–
86-E10	1.668	2.091	-2.219	0.347	-1.627	-1.09	-0.484	2.148	2.013	-0.201	-0.381	-0.029	2.11775	4	M
123-B10*	-2.101	-0.508	2.007	-0.678	0.738	-0.614	-1.097	0	0	-0.782	2.044	2.225	2.09425	4	M
05-D09*	-0.717	-5.698	-0.01	-1.131	-2.449	-0.473	0.639	1.33	-1.146	0.325	2.123	1.073	3.42333	3	M
118-B02	3.558	4.16	1.208	-0.393	0.481	1.087	0.747	-0.104	-0.181	1.312	2.155	1.16	3.291	3	+
93-F11	0.785	0.052	-0.669	3.527	3.506	2.73	0	0	0	0	0	0	3.25433	3	+
86-C06	-0.383	-2.166	0.112	-0.834	-0.836	-1.159	0	-0.826	0	5.33	1.923	2.119	3.205	3	M
117-F11	-0.53	-0.039	3.556	1.563	0.97	2.962	0.815	2.805	0.483	-0.304	-0.739	0.987	3.10767	3	+
39-C11	-0.702	-0.664	0.152	0.014	-0.538	0.56	0	-0.48	-1.291	3.445	-3.374	-2.477	3.09867	3	M
138-E03	-0.908	-1.264	0.081	-0.254	-0.308	-1.305	4.691	-2.122	-0.989	0.937	-0.348	-2.441	3.08467	3	M
98-G11	0	0	0	4.202	-0.322	2.478	-0.204	2.57	0.727	0	0	0	3.08333	3	+
03-B09*	-1.832	-0.094	-2.971	-0.791	-1.658	0.831	0.75	0.42	0.639	0.453	2.622	3.569	3.054	3	M
29-G03	-0.11	4.174	-0.63	-1.046	0.798	1.294	0	0	0	-2.977	0.52	-2.01	3.05367	3	M
164-E04*	3.701	1.013	3.07	-0.197	-0.341	0.528	-0.609	-2.341	0.69	-1.825	0.502	-1.275	3.03733	3	M
113-D04*	-3.383	-2.402	-3.325	0.357	-0.437	0.496	-1.026	-0.633	-0.23	-0.49	-1.282	-0.568	3.03667	3	–
139-B11*	0	-0.41	1.688	3.577	2.301	3.204	-0.274	-0.883	0.404	0.936	-1.425	0.696	3.02733	3	+
01-D02*	-0.363	-0.348	-1.286	-1.153	-1.989	-0.521	0.546	0.295	1.959	2.224	-3.293	-3.461	2.99267	3	M
135-G02	-0.602	-0.157	-0.832	0.902	4.146	2.458	-0.694	0.96	0.525	-0.185	-0.542	-2.368	2.99067	3	M
158-C03*	2.352	0.233	-0.266	-3.64	1.37	0.691	0.92	-0.308	0.372	0.144	1.763	2.903	2.965	3	M
110-C07	-0.579	-0.505	-0.914	-1.875	-1.063	-2.393	4.109	2.37	0.568	-0.367	-0.558	-1.423	2.95733	3	M
117-E05	-1.259	0.644	0.048	1.249	4.06	-1.141	2.199	2.611	-1.226	-0.022	0.818	-0.266	2.95667	3	+
117-G10	2.956	-0.063	-1.116	-2.091	0.364	-0.623	3.797	1.324	-0.324	0.58	-0.719	-0.99	2.948	3	M
14-G11	1.32	-0.129	3.879	-0.996	-0.311	-0.454	-0.129	-0.419	-0.703	0.625	2.947	2.003	2.943	3	+
96-D11*	0.925	1.766	0.353	0.444	3.291	2.995	1.694	0.534	0.047	0.742	2.484	1.39	2.92333	3	+
82-G10*	2.007	1.095	3.142	1.841	-0.428	-0.448	0	0	0	1.566	1.098	3.545	2.898	3	+
162-G03*	1.67	0.172	1.075	2.547	0.848	3.118	3.025	1.6	-0.278	0.912	-0.362	0.62	2.89667	3	+
18-E09	0.557	2.902	-0.076	-1.095	-0.496	-0.022	0.867	2.301	3.467	0.73	1.718	-0.441	2.89	3	+
143-E06*	-3.205	-1.741	-1.185	-2.87	-2.591	-1.712	0	0	0	0	0	0	2.88867	3	–
35-F10	1.105	0.326	0.592	1.033	1.263	1.924	0.353	2.233	3.404	0.847	-0.13	3.007	2.88133	3	+
110-E06	3.54	2.581	1.89	1.198	-0.038	-0.534	1.07	1.272	-0.08	0.43	0.437	2.512	2.87767	3	+
80-D07	1.611	2.857	0.454	0.635	1.625	-0.241	-0.663	1.887	-0.405	2.101	3.526	1.207	2.828	3	+
19-C05*	0.241	1.744	3.6	0.331	-0.389	0.348	2.45	1.73	2.407	-0.53	-0.143	0.13	2.819	3	+
12-F08*	-0.604	-0.908	-1.763	-0.388	0.059	0.226	-2.962	-3.145	-0.572	0.12	-0.447	2.277	2.79467	3	M
34-B02	1.639	-1.406	-0.664	-1.497	-2.309	1.09	-0.18	2.069	0.044	1.446	1.129	3.911	2.763	3	M
36-B04*	-0.681	-0.61	-0.397	-1.134	-3.015	-3.051	-1.125	-0.159	0.37	1.081	-1.383	-2.197	2.75433	3	–
104-C11	0.055	0.792	2.372	2.263	-0.439	1.408	1.298	1.181	1.068	1.717	3.595	0.597	2.74333	3	+
119-B11	-0.232	-0.498	-0.608	1.923	-0.007	0.74	2.206	3.853	0.112	-0.114	0.151	2.169	2.74267	3	+
128-C02*	2.308	2.522	1.182	-0.042	0.019	-0.269	-0.238	-0.432	-0.806	0.577	-0.013	3.386	2.73867	3	+
161-E04*	0.357	0	-0.142	3.853	1.377	2.051	-2.305	0.527	0.519	1.936	0.816	-0.714	2.73633	3	M
139-E03*	1.073	-0.67	0.66	-1.369	-1.27	-1.353	2.494	2.91	1.394	-0.838	0.217	-2.734	2.71267	3	M
142-E06*	0.153	3.145	-1.001	-2.766	-1.278	-2.208	0	0	0	0	0	0	2.70633	3	M
119-F11	1.046	1.692	3.597	2.188	1.027	1.497	2.332	1.073	1.414	1.272	-0.46	0.263	2.70567	3	+
131-D05*	-1.342	0.226	0.455	-2.219	0.698	-0.872	0.163	0.992	0.72	3.133	-0.878	2.757	2.703	3	M
99-G07	1.4	2.11	2.409	1.186	0.064	0.983	0.402	-0.904	-0.255	3.572	-0.494	0.345	2.697	3	+
165-C09*	-1.674	3.368	-0.836	-0.347	-0.229	-1.372	2.705	0.595	2.001	0.815	0.389	-1.367	2.69133	3	+
34-D05*	2.367	2.903	1.595	2.747	0.657	0.663	0.145	0.074	0.671	1.367	0.355	0.423	2.67233	3	+
138-B02	0.965	2.021	-0.262	2.266	1.746	3.719	0.224	0	0	0.052	0	0	2.66867	3	+
05-E04	-0.26	-0.883	-0.633	3.095	1.495	-0.501	-0.855	-2.217	-0.813	-0.966	-2.623	0.024	2.645	3	M
35-B03*	-0.189	-0.226	2.065	0.602	3.017	1.19	-1.405	1.582	2.842	1.4	0.677	-1.311	2.64133	3	+
104-B11	0.619	-1.243	3.84	2.005	-0.334	1.048	-0.092	1.153	-0.78	2.054	0.907	0.018	2.633	3	+
12-F06	-0.835	-1.927	-1.634	0.318	2.548	0.572	0.733	1.564	0.232	-0.05	2.163	3.177	2.62933	3	+
118-G11*	-3.127	-2.146	-2.608	0.314	-0.963	0.186	-0.927	-0.446	0.176	-0.81	-0.477	0.971	2.627	3	–
132-B11*	2.539	0.721	0.229	1.001	-0.824	3.061	1.425	-0.269	2.269	-0.385	1.163	0.624	2.623	3	+
123-G02*	2.134	0.656	-0.41	-0.647	0.86	0.244	0.39	0.918	0.638	1.429	3.41	2.316	2.62	3	+
13-B11*	2.253	0.71	1.086	0	0	0	2.295	3.289	-1.324	0.796	0.604	-0.893	2.61233	3	+
80-D03*	2.828	0.717	2.396	-0.884	0.34	0.785	2.608	1.679	-0.162	-0.084	0.153	1.295	2.61067	3	+
125-B06*	0.455	0.358	0.481	-1.026	1.735	-0.712	-0.468	-0.501	2.115	2.308	3.394	-0.056	2.60567	3	+
138-E11*	0.545	-1.492	2.206	-1.238	3.209	-0.788	-0.192	1.608	-0.159	1.13	2.398	0.784	2.60433	3	+
133-E02*	2.217	3.202	-1.143	0.875	-1.787	0.76	1.077	0.586	2.393	0.109	0.14	0.598	2.604	3	+
06B-E08*	1.056	0.176	-0.476	-1.824	1.579	-0.295	2.153	2.331	1.201	1.333	3.301	1.93	2.595	3	+
122-G03*	2.327	-0.384	-0.882	-0.142	-0.86	-0.016	2.074	3.378	0.48	-0.381	1.202	0.293	2.593	3	+
117-D04	-1.524	-1.065	-0.755	-2.239	-2.325	-3.213	1.612	-1.327	0.505	-0.935	1.992	0.243	2.59233	3	–
132-D07*	-2.742	-2.565	-1.801	0.898	-0.07	-0.408	1.095	0.418	0.38	2.451	-0.726	0.913	2.586	3	M
40-E09*	-0.927	0.573	-2.086	-0.741	0.877	-1.759	-1.458	-2.754	-2.903	0.173	-0.918	-0.635	2.581	3	M
07-G11*	0	0	0	-0.513	0.397	-0.839	0.325	0.58	0.79	2.64	-3.049	-2.034	2.57433	3	M
161-G02*	1.175	-0.043	-0.035	1.624	0.252	0.038	3.191	2.426	-2.071	-0.48	-0.2	0.135	2.56267	3	M
52-D09*	0.449	-0.888	0.625	1.2	2.151	-0.924	-0.299	0.237	-0.406	3.23	2.301	1.107	2.56067	3	+
40-B07	-1.39	-1.464	-1.608	-2.143	-0.615	-1.382	-3.07	-1.937	-1.59	0.975	-1.634	-2.458	2.557	3	–
90-F10*	0	0.855	0	0	0	0	2.176	2.506	2.988	1.556	0.845	-0.054	2.55667	3	+
40-D04*	3.175	2.437	0.071	0.57	1.183	0.524	0.147	-0.061	-0.865	0.02	-0.005	2.034	2.54867	3	+
32-F11*	1.782	0.502	0.429	0.496	0.554	0.554	3.013	0.325	2.355	-0.038	0.151	2.256	2.54133	3	+
16-F08*	2.111	1.752	0.117	2.675	-1.179	1.46	1.739	-0.52	-1.161	2.821	0.404	-0.198	2.53567	3	+
141-G11*	-3.187	-1.011	-2.063	-2.351	-0.813	-1.547	0	0	0	0	0	0	2.53367	3	–
21-E11*	0	0	0	2.291	-0.684	2.939	-1.377	-0.321	2.344	0.836	0.539	-0.639	2.52467	3	+
165-F04*	1.14	-3.112	0.222	1.82	1.341	2.429	-0.278	2.003	-0.78	-1.375	-0.138	-0.832	2.51467	3	M
24-C08	-1.086	-0.762	-0.665	-3.23	-0.18	-2.216	-1.853	-0.776	-1.597	-0.137	-1.241	-2.069	2.505	3	–
06A-D03*	-1.195	-2.566	-2.223	-1.176	-0.505	0.338	1.701	-0.382	0.073	2.71	-0.093	-0.069	2.49967	3	M
112-B02*	0.353	-0.218	0.27	0.92	2.446	2.137	-0.344	2.88	0.081	1.675	0.314	0.809	2.48767	3	+
161-G06*	2.483	-0.65	1.88	2.783	1.422	2.186	-0.212	1.38	0.118	-0.659	-0.31	0.75	2.484	3	+
05-F10	-2.015	-1.002	0.014	0.186	-0.69	-0.599	3.232	0.083	1.083	2.176	0.864	-0.111	2.47433	3	M
30-F03*	-0.298	1.182	2.133	1.316	-0.01	-0.507	-0.178	1.134	0.323	2.434	1.377	2.85	2.47233	3	+
23-E07	-1.852	-1.804	-2.002	-1.765	-0.126	-0.001	0.19	0.857	-1.01	-0.755	-2.888	-2.462	2.45067	3	–
123-B03*	0.012	0.903	-0.101	2.272	0.992	2.751	0.608	-0.037	1.593	1.67	2.321	0.575	2.448	3	+
08-G04*	-1.578	-0.804	-0.356	-2.435	0.115	-1.551	-1.253	-2.518	-1.399	0.386	-2.366	-1.438	2.43967	3	–
140-D09*	-1.386	-0.082	0.97	-1.065	-0.97	0	-0.36	-2.269	2.006	3.021	-1.051	1.845	2.432	3	M
42-B08*	-0.736	-1.173	-0.154	0.892	1.31	2.585	0.535	2.498	2.195	1.065	0.138	1.152	2.426	3	+
29-F09*	-2.636	-1.567	-2.622	0.702	2.019	1.809	-0.728	-0.184	-1.005	0.07	-0.074	1.203	2.42567	3	M
164-B09*	-3.15	-2.039	-2.082	0.208	0.723	0.105	-0.821	0.122	0.018	-1.08	-0.657	0	2.42367	3	–
126-F03*	0.668	0.134	-2.106	2.275	-0.361	0.564	0.153	2.887	0.003	-1.228	0.389	1.921	2.42267	3	M
103-E03*	-0.484	-2.138	-1.408	-3.004	-0.706	-2.123	-0.359	-1.672	-1.528	-0.515	-0.654	-1.907	2.42167	3	–
06C-E05*	1.062	0.339	-0.519	1.269	0.572	2.133	2.979	0.139	2.132	-1.063	0.238	1.978	2.41467	3	+
127-B06*	0.831	-0.152	2.126	-0.621	-0.774	-0.106	2.806	-0.873	1.424	0.353	0.201	2.3	2.41067	3	+
44-C06*	2.489	1.244	2.541	-0.46	0.344	1.117	2.189	0.522	0.466	0.973	0.147	0.662	2.40633	3	+
87-C02*	-0.405	-0.058	-0.467	-0.624	-0.793	-0.572	2.808	2.295	-2.111	0.007	0.005	-0.146	2.40467	3	M
05-B04*	0.32	-0.065	0.385	-0.66	2.704	-2.039	-0.115	-2.461	-0.055	-0.724	0.379	-0.393	2.40133	3	M
10-C04*	-0.747	0.357	-0.241	0.227	0.082	2.223	-0.532	-1.318	-2.054	-0.176	0.178	-2.91	2.39567	3	M
11-G04*	0.445	-0.315	0.862	2.299	2.523	2.365	1.308	0.566	0.522	-0.388	-0.652	-0.74	2.39567	3	+
124-F09*	0.78	0.217	0.711	0	0	0	2.383	-0.187	2.661	-0.083	-2.122	-0.676	2.38867	3	M
114-B08*	-2.05	-0.309	2.496	-0.787	-1.631	-0.194	0.456	0.472	0.435	0.353	-2.615	0.635	2.387	3	M
27-E02*	-2.379	-0.996	-2.576	-0.454	0.089	-2.176	-1.046	0.591	0.402	-0.467	0.642	-0.24	2.377	3	–
24-D11*	0.808	0.798	0.061	2.584	2.286	2.247	-0.1	1.803	0.407	1.394	1.015	0.898	2.37233	3	+
19-E04*	-2.503	-0.661	0.35	-1.629	0.037	-0.798	-1.393	-2.101	-0.199	-2.466	-0.977	-1.122	2.35667	3	–
40-C05*	-0.985	-1.406	-1.061	0	0	0	0.337	-1.011	-0.649	-2.818	-2.19	-2.05	2.35267	3	–
02-F11*	-0.444	2.903	2.055	-0.168	0.529	0.363	-2.075	0.005	-0.931	-0.821	0.845	-0.797	2.34433	3	M
18-B08*	0.098	-0.009	-1.423	-0.945	1.899	-1.288	-0.805	-2.359	0.714	-2.561	-2.113	-0.729	2.34433	3	–
28-G06*	-2.853	-0.746	-2.029	2.128	0.707	-0.212	0.001	-0.651	0.365	0.658	-0.905	-0.067	2.33667	3	M
103-F11*	0.67	1.312	2.218	0.957	0.715	-0.217	0.773	0.297	0	2.525	-0.882	2.241	2.328	3	+
29-G08*	-0.216	0.548	0.429	-0.39	-1.35	-0.473	2.217	2.201	1.822	0.525	0.448	2.555	2.32433	3	+
30-B11*	0.554	0.693	2.59	1.823	2.02	-0.02	0.907	-0.007	1.077	0.983	2.346	0.744	2.31867	3	+
167-D08*	-1.168	-2.191	0.23	0.264	-2.339	-0.601	1.076	0.804	2.425	0.629	0.069	-0.296	2.31833	3	M
19-B11*	1.204	1.002	2.461	0.329	0.333	0.677	0.501	2.166	-2.313	0	0	0	2.31333	3	M
162-G09*	-2.465	-1.822	-2.437	0.141	2.022	0.997	0.553	0.392	-0.183	1.428	-0.594	0.486	2.308	3	M
105-F11	-1.036	0.501	1.762	2.388	2.326	2.194	1.81	0.666	1.221	0.563	1.395	1.011	2.30267	3	+
11-D03*	-0.15	-1.244	-1.26	-1.657	-2.452	-1.981	0.176	-2.017	-0.663	-2.424	0.712	-0.943	2.29767	3	–
140-G04*	-2.148	-0.361	-0.358	0.438	2.552	0.997	1.841	-0.138	-0.872	-0.404	2.187	-1.132	2.29567	3	M
113-C02*	1.403	2.668	2.057	0.316	-0.59	0.982	-0.234	-0.539	-0.982	-1.105	2.118	0.445	2.281	3	+
31-B02*	0.714	-1.092	-1.179	-2.174	0.074	-1.191	-1.598	0.091	2.086	-2.555	-0.552	0.803	2.27167	3	M
03-D05*	2.412	2.365	0.05	1.136	-0.44	2.035	0.353	1.113	-0.037	0.461	-0.73	-0.414	2.27067	3	+
44-B11	-1.409	-1.247	0.149	1.962	-0.471	2.43	-0.82	0.543	0.432	2.065	2.312	1.802	2.269	3	+
121-G04*	0.766	-0.14	2.116	-0.239	2.65	0.637	-0.843	1.322	0.723	2.039	-0.197	-0.787	2.26833	3	+
130-C05*	-1.109	-1.345	-2.343	0.432	0.14	-0.886	0.167	0.779	2.096	2.352	0.078	1.264	2.26367	3	M
129-C04*	2.159	-0.337	1.698	0.721	-0.374	0	2.409	1.045	0.506	-0.272	0.291	2.189	2.25233	3	+
14-D03	1.329	0.223	2.454	-0.563	-0.888	1.682	0.079	0.895	1.925	2.227	2.064	0.339	2.24833	3	+
88-B05*	0.49	0.268	-0.437	2.412	2.248	0.673	0.923	2.042	1.089	-1.63	-0.327	0.946	2.234	3	+
109-B11*	-0.424	2.328	2.056	0.581	-0.22	1.078	0.101	1.908	2.28	-0.206	1.356	-0.107	2.22133	3	+
40-E11	0.212	-0.668	-1.48	2.217	-0.249	1.66	2.424	-0.113	0.602	2.006	1.686	-1.523	2.21567	3	+
125-B07*	0.483	0.199	2.33	-0.679	-0.411	2.215	-0.233	-2.099	0.141	-0.454	-0.875	-0.896	2.21467	3	M
163-F05*	0.131	0.687	-0.102	1.096	0.316	2.201	1.658	2.3	-0.163	-0.198	-0.633	-2.136	2.21233	3	M
80-C08*	-1.404	-2.091	-0.293	-2.227	-1.158	-0.15	-2.284	-1.13	0.654	-0.68	0.31	-1.038	2.20067	3	–
52-E03*	2.371	2.119	0.24	0	0	0	2.073	0.547	1.094	0.369	-0.336	1.277	2.18767	3	+
143-C08*	1.243	-0.774	-2.003	0.273	2.149	2.404	0	0	0	0	0	0	2.18533	3	M
26-D08*	-1.502	0.285	-1.372	-1.352	-0.37	-0.72	-2.088	-1.57	-1.546	-2.415	-2.046	-1.403	2.183	3	–
28-C08*	0.046	-1.033	0.775	-2.112	-1.899	-2.335	-0.158	0.234	-2.074	-0.829	-0.99	0.392	2.17367	3	–
05-G10*	-0.639	0.188	2.355	0.735	-1.311	-0.279	-0.077	-1.502	0.283	-2.09	-0.318	-2.07	2.17167	3	M
10-D09*	-1.159	-2.003	-2.12	0	0	0	-0.318	0.158	0.657	-0.584	-2.383	1.229	2.16867	3	–
120-C05	2.043	2.07	-0.245	-0.105	1.369	0.902	0.743	1.354	-2.357	1.4	1.315	0.32	2.15667	3	M
112-D07	0.224	0.145	-0.582	-1.978	-1.803	-2.163	-2.139	-1.39	0.784	-0.218	-2.138	-1.379	2.14667	3	–
19-F11*	-0.154	-2.146	0.548	0.951	0.879	2.004	0.107	0.27	-1.025	-0.122	1.189	2.164	2.10467	3	M
116-F07*	2.004	-1.08	-1.789	2.092	0.074	-2.138	-0.334	0.784	0.28	0	-1.628	0.159	2.078	3	M
39-B02	1.104	2.13	1.944	-0.456	-1.678	-0.525	-0.01	-0.491	0.964	2.009	-0.841	-2.053	2.064	3	M
92-C09	-1.951	0.1	-0.283	0.015	-2.002	-0.541	-0.635	-2.023	0.91	2.038	0.396	-1.395	2.021	3	M
# of Hits	65	56	67	66	47	57	49	56	44	50	56	64
# Neg	19	17	24	25	13	21	8	17	10	11	19	22
# Pos	46	39	43	41	34	36	41	39	34	39	37	42
